# Supplementary material for: Pharmacogenomic Pathways Underlying Variable Vedolizumab Response in Crohn’s Disease Patients: A Rare-Variant Analysis
Source: Biomedicines. 2026 Jan 17;14(1):203. doi: 10.3390/biomedicines14010203 (PMC12838795; doi:10.3390/biomedicines14010203)
Supplement: Supplementary file 1 [file biomedicines-14-00203-s001.zip]

Archive with 2 entries (2 files):
- Stankovic et al. Pharmakogenomics VDZ Supplementary Figures_Proof.pdf.zip
- Stankovic et al. Pharmakogenomics VDZ Supplementary_Tables_Proof.xlsx
