# Supplementary material for: Pharmacogenomic Pathways Underlying Variable Vedolizumab Response in Crohn’s Disease Patients: A Rare-Variant Analysis
Source: Biomedicines. 2026 Jan 17;14(1):203. doi: 10.3390/biomedicines14010203 (PMC12838795; doi:10.3390/biomedicines14010203)
Supplement: Supplementary file 1 [file biomedicines-14-00203-s001.zip › Stankovic et al. Pharmakogenomics VDZ Supplementary_Tables_Proof.xlsx]

## Sheet: Table S1
Table S1. Pathways significantly enriched in suboptimal vedolizumab responders
Reactome Pathways Term	Overlap	P-value	Adjusted P-value	Odds Ratio	Combined Score	Genes
Transport of Small Molecules	44/724	1.05301e-05	0.010533	2.15069	24.6497	SLC35B3, RYR1, ATP8A2, ABCB6, PSMD13, ABCB4,ABCB5, ATP1A4, ATP2C2, ABCA12, SLC6A1, BEST3, SLC7A2, RYR3, AQP1, NIPAL4, TRPM2, CAND1, SLCO1B3, NIPAL3, FLVCR1, STOM, RHBG, CLCA4, SLC22A11, ABCC3, CUBN, SLC13A3, ABCC1, ABCC2, ABCA5, TRPA1, SLC11A1, ABCA4, ABCA9, ATP11B, ATP11A, CLCN6, BMP1, TRPV5, ATP13A5, MICU2, SLC25A5, CFTR
ABC-family Proteins Mediated Transport	12/90	1.73241e-05	0.010533	4.99418	54.7533	ABCC3, ABCC1, ABCC2, ABCB6, ABCA5, PSMD13, ABCB4, ABCB5, ABCA4, ABCA9, ABCA12, CFTR
Interaction Between L1 and Ankyrins	7/31	3.19361e-05	0.0129448	9.41549	97.467	SPTA1, NFASC, SCN10A, SCN11A, SCN9A, SCN7A, SCN2B
Collagen Formation	11/90	8.71282e-05	0.026487	4.51223	42.1809	COL28A1, BMP1, COL4A1, P4HA3, COL11A2, COL5A2, COL6A3, P3H3, COL6A5, LOXL1, PLEC
Metabolism of Lipids	42/758	0.00013568	0.0278524	1.93908	17.2679	ASAH2, ABCB4, HSD17B13, CROT, ABCB11, PIK3CG, SMPD2, ALDH3B2, NEU4, SMPD4, ACADL, CYP2D6, LIPI, SPTLC3, OSBP, SLCO1B3, GPAT3, CD36, ACAD11, ABCC3, CUBN, STARD4, CREBBP, CERS5, ABCC1, HSD3B2, CYP4F2, SLC10A2, ACOT11, PLA2G4C, ACOT13, ORMDL1, SLC51A, NUDT7, NCOR1, CYP24A1, CYP11B2, EHHADH, PLA2R1, B4GALT6, SEC24C, SLC27A2
Recycling of Bile Acids and Salts	5/18	0.000156264	0.0278524	12.3818	108.514	ABCC3, SLC10A2, SLCO1B3, SLC51A, ABCB11
Muscle Contraction	17/204	0.000170919	0.0278524	2.95932	25.6701	RYR1, ITGB5, ATP1A4, ITPR2, NEB, SORBS1, RYR3, TTN, SCN10A, SCN11A, TNNT2, SCN9A, MYH8, SCN7A, VIM, TLN1, SCN2B
Collagen Biosynthesis and Modifying Enzymes	9/67	0.000183239	0.0278524	5.01715	43.1712	COL28A1, BMP1, COL4A1, P4HA3, COL11A2, COL5A2, COL6A3, P3H3, COL6A5
Metabolism of Steroids	14/155	0.000276063	0.0360745	3.22352	26.4163	ABCC3, CUBN, STARD4, CREBBP, HSD3B2, SLC10A2, SLC51A, ABCB11, CYP24A1, CYP11B2, OSBP, SLCO1B3, SLC27A2, SEC24C
Bile Acid and Bile Salt Metabolism	7/44	0.000330749	0.0360745	6.10324	48.9123	ABCC3, SLC10A2, OSBP, SLCO1B3, SLC51A, ABCB11, SLC27A2
HDR Through MMEJ (alt-NHEJ)	4/12	0.000342381	0.0360745	16.0738	128.262	RAD52, POLQ, PARP2, NBN
Extracellular Matrix Organization	21/300	0.000355998	0.0360745	2.4551	19.4949	COL28A1, ITGB5, LAMC3, MMP1, COL11A2, P3H3, MMP8, HSPG2, LOXL1, CAPN8, CAPN9, BMP1, COL4A1, P4HA3, COL5A2, ITGA8, COL6A3, MADCAM1, COL6A5, MATN3, PLEC
Sphingolipid Metabolism	11/107	0.000408288	0.0381906	3.70992	28.9505	ALDH3B2, SMPD2, NEU4, ABCC1, CERS5, SMPD4, ASAH2, SPTLC3, OSBP, ORMDL1, B4GALT6
Assembly of Collagen Fibrils and Other Multimeric Structures	8/61	0.000490681	0.0414432	4.87353	37.1349	BMP1, COL4A1, COL11A2, COL5A2, COL6A3, COL6A5, LOXL1, PLEC
Ion Channel Transport	15/184	0.000511224	0.0414432	2.88222	21.8435	RYR1, ATP8A2, TRPA1, ATP1A4, ATP11B, ATP11A, ATP2C2, BEST3, RYR3, TRPM2, CLCN6, TRPV5, STOM, ATP13A5, CLCA4
The enrichment analysis have been performed using Erichr tool.
Overlap - Indicates how many genes from input list overlap with the pathway, x/y format corresponds to x - number of genes in input gene set that are in the pathway, y - total number of genes in the pathway according to Reactome.
P-value - result of the hypergeometric test before multiple testing correction
Adjusted P-value - P-value corrected for multiple comparisons (false discovery rate Benjamini Hochberg method)
Odds ratio - measures magnitude of enrichment, Odds ratio > 1 indicate that input genes overlap more than expected by chance.
Combined score - Combines p-value and odds ratio into a single score to rank pathways. Higher combined scores indicate more significant and stronger enrichment.

## Sheet: Table S2
Table S2. Pathways significantly enriched in optimal vedolizumab responders
Reactome Pathways Term	Overlap	P-value	Adjusted P-value	Odds Ratio	Combined Score	Genes
Extracellular Matrix Organization	29/300	1.51826e-07	0.000180369	3.32082	52.1387	LAMA5, COLGALT2, COL14A1, LAMC3, ITGB3, ITGA2B, LTBP4, PLOD3, FURIN, PLOD1, LAMC1, F11R, CAPN15, COL19A1, SCUBE3, CAPN8, TNR, MADCAM1, COL24A1, VWF, MMP2, P3H2, FN1, CEACAM1, COL3A1, COL6A2, COL9A3, COL6A6, KLKB1
MET Activates PTK2 Signaling	8/30	3.45723e-06	0.0020536	11.0543	139.008	LAMA5, COL3A1, COL24A1, LAMC3, HGF, FN1, LAMC1, MET
Collagen Biosynthesis and Modifying Enzymes	11/67	8.83818e-06	0.00349992	5.98905	69.6912	COLGALT2, COL3A1, COL24A1, COL14A1, COL6A2, P3H2, PLOD3, COL6A6, COL9A3, PLOD1, COL19A1
MET Promotes Cell Motility	8/41	4.12896e-05	0.00926101	7.36535	74.3525	LAMA5, COL3A1, COL24A1, LAMC3, HGF, FN1, LAMC1, MET
Metabolism	103/2181	4.15049e-05	0.00926101	1.58303	15.9722	NUP188, GDA, CYP1B1, NEK1, LRAT, MMUT, PDHX, STARD4, HGD, UGT2B15, CYP39A1, ALDH3A2, TMEM126A, SUCLG1, PNLIP, CES1, ABCG2, SLC45A2, SLC26A1, ABCB4, AK2, GMPR, PLD1, CIAO3, ACACB, MTMR6, PLD2, ALDH3B2, AGMO, SLCO1B3, PGK2, DECR2, HMGCLL1, SLC19A1, DECR1, CREBBP, CBLIF, ADHFE1, SLC10A2, CIDEA, PHKB, NUP153, TYR, DERA, CYP2C9, EXT2, ALDH6A1, PAH, NDUFAF5, CYP1A1, CSPG5, DHCR7, GBE1, CYP4A22, STAB2, …
Degradation of the Extracellular Matrix	15/140	4.67728e-05	0.00926101	3.66887	36.5794	LAMA5, COL14A1, MMP2, FN1, FURIN, LAMC1, CAPN15, COL19A1, SCUBE3, CAPN8, COL3A1, COL6A2, COL9A3, COL6A6, KLKB1
Phase I - Functionalization of Compounds	12/105	0.000142449	0.0207519	3.93283	34.8312	CYP39A1, AOC3, CYP2C9, CYP24A1, ALDH1B1, AADAC, CYP4A22, CYP3A43, CYP1A1, CYP1B1, ACSS1, CES1
Collagen Formation	11/90	0.000146637	0.0207519	4.24035	37.4319	COLGALT2, COL3A1, COL24A1, COL14A1, COL6A2, P3H2, PLOD3, COL6A6, COL9A3, PLOD1, COL19A1
ECM Proteoglycans	10/76	0.000157211	0.0207519	4.60998	40.3738	LAMA5, COL3A1, ITGB3, COL6A2, ITGA2B, FN1, TNR, COL6A6, COL9A3, LAMC1
Peroxisomal Lipid Metabolism	6/28	0.000223855	0.0265729	8.26475	69.4612	ALDH3A2, ACOXL, NUDT7, EHHADH, CROT, DECR2
Metabolism of Lipids	43/758	0.000246046	0.0265729	1.86534	15.5009	ABCB4, CYP4A22, PIK3C2G, HSD17B13, CROT, PLD1, ACACB, MTMR6, AACS, PLD2, SMPD2, ALDH3B2, ACOXL, AGMO, SLCO1B3, CYP1B1, MMUT, CD36, ACADM, DECR2, HMGCLL1, DECR1, BCHE, STARD4, CREBBP, SEC24B, SLC10A2, SCD5, CIDEA, ORMDL1, GRHL1, MED26, FIG4, CYP39A1, ALDH3A2, CYP2C9, NUDT7, CYP24A1, EHHADH, CYP1A1, DHCR7, SEC24D, ABCG2
Melanin Biosynthesis	3/5	0.000316573	0.0313407	45.2902	364.946	SLC45A2, TYRP1, TYR
Integrin Cell Surface Interactions	10/85	0.000397878	0.03636	4.05489	31.7472	COL3A1, VWF, ITGB3, COL6A2, ITGA2B, FN1, MADCAM1, COL6A6, COL9A3, F11R
HDR Through MMEJ (alt-NHEJ)	4/12	0.000428857	0.0363916	15.1156	117.212	RAD52, POLQ, MRE11, BRCA2
Collagen Chain Trimerization	7/44	0.00047202	0.0373839	5.73775	43.9425	COL3A1, COL24A1, COL14A1, COL6A2, COL6A6, COL9A3, COL19A1
Fatty Acid Metabolism	15/176	0.000590037	0.0438102	2.84317	21.1399	CYP4A22, SCD5, CROT, ACACB, ALDH3A2, CYP2C9, ACOXL, NUDT7, EHHADH, CYP1A1, CYP1B1, MMUT, ACADM, DECR2, DECR1
The enrichment analysis have been performed using Erichr tool.
Overlap - Indicates how many genes from input list overlap with the pathway, x/y format corresponds to x - number of genes in input gene set that are in the pathway, y - total number of genes in the pathway according to Reactome.
P-value - result of the hypergeometric test before multiple testing correction
Adjusted P-value - P-value corrected for multiple comparisons (false discovery rate Benjamini Hochberg method)
Odds ratio - measures magnitude of enrichment, Odds ratio > 1 indicate that input genes overlap more than expected by chance.
Combined score - Combines p-value and odds ratio into a single score to rank pathways. Higher combined scores indicate more significant and stronger enrichment.

## Sheet: Table S3
Table S3. Shared and specific enriched pathways in suboptimal and optimal vedolizumab responders
Pathways	Group	Parent pathways
Transport of Small Molecules	SR	Transport of Small Molecules
ABC-family Proteins Mediated Transport	SR	Transport of Small Molecules
Ion Channel Transport	SR	Transport of Small Molecules
Assembly of Collagen Fibrils and Other Multimeric Structures	SR	ECM/Collagen formation
Interaction Between L1 and Ankyrins	SR	Developmenatal biology/Nervous system development/L1CAM interactions
Muscle Contraction	SR	Muscle Contraction
Metabolism of Steroids	SR	Metabolism/Metabolism of lipids
Bile Acid and Bile Salt Metabolism	SR	Metabolism/Metabolism of lipids/Metabolism of steroids
Recycling of Bile Acids and Salts	SR	Metabolism/Metabolism of lipids/Metabolism of steroids/Bile Acid and Bile Salt Metabolism (Lipid Transport)
Sphingolipid Metabolism	SR	Metabolism/Metabolism of lipids
Degradation of the Extracellular Matrix	OR	ECM organization
ECM Proteoglycans	OR	ECM organization
Integrin Cell Surface Interactions	OR	ECM organization
Collagen Chain Trimerization	OR	ECM organiation/Collagen formation/Collagen biosythesis and modyfing enzumes
MET Promotes Cell Motility	OR	Signal Transduction/Signaling by Receptor Tyrosine Kinases/Signaling by MET (Cell Adhesion Signaling)
MET Activates PTK2 Signaling	OR	Signal Transduction/Signaling by Receptor Tyrosine Kinases/Signaling by MET/MET promotes cell motility (Cell Adhesion Signaling and Motility)
Metabolism	OR	Metabolism
Fatty Acid Metabolism	OR	Metabolism/Metabolism of lipids
Peroxisomal Lipid Metabolism	OR	Metabolism/Metabolism of lipids
Phase I - Functionalization of Compounds	OR	Metabolism/Biological oxidations/Xenobiotic metabolism
Melanin Biosynthesis	OR	Metabolism/Metabolism of amino acids and derivatives/Pigment metabolism
Extracellular Matrix Organization	Shared	ECM organization
Collagen Formation	Shared	ECM organization
Collagen Biosynthesis and Modifying Enzymes	Shared	ECM organization/Collagen formation
Metabolism of Lipids	Shared	Metabolism of Lipids
HDR Through MMEJ (alt-NHEJ)	Shared	DNA repair
Table shows Reactome pathways enriched with genes harboring rare damaging variants in SR and OR groups. Pathways are found enriched only in SR, OR, or they have been found enriched in both groups (shared)
Parent pathway - a higher-level Reactome pathway that hierarchically encompasses one or more child pathways, representing the broader biological process to which the specific pathway belongs.
SR - suboptimal vedolizumab responders
OR -optimal vedolizumab responders

## Sheet: Table S4
Table S4. Differences in carrier frequencies of rare variants from enriched pathways between responder groups
Pathway	SR carriers	SR non-carriers	OR carriers	OR non-carriers	Odds Ratio	Fisher tests P-value
Ion Channel Transport	18	13	9	23	3.538	0.023
Interaction Between L1 and Ankyrins	8	23	2	30	5.217	0.043
Melanin Biosynthesis	0	31	5	27	0	0.053
Transport of Small Molecules	27	4	21	11	3.536	0.075
Sphingolipid Metabolism	10	21	5	27	2.571	0.148
Recycling of Bile Acids and Salts	5	26	2	30	2.885	0.257
MET Promotes Cell Motility	2	29	6	26	0.299	0.257
MET Activates PTK2 Signaling	2	29	6	26	0.299	0.257
ABC-family Proteins Mediated Transport	10	21	7	25	1.701	0.405
Extracellular Matrix Organization	19	12	23	9	0.62	0.43
Muscle Contraction	15	16	12	20	1.563	0.45
Bile Acid and Bile Salt Metabolism	7	24	5	27	1.575	0.536
Metabolism of Lipids	24	7	27	5	0.635	0.536
Assembly of Collagen Fibrils and Other Multimeric Structures	8	23	6	26	1.507	0.556
Fatty Acid Metabolism	10	21	13	19	0.696	0.603
Collagen Biosynthesis and Modifying Enzymes	8	23	10	22	0.765	0.782
Collagen Chain Trimerization	6	25	7	25	0.857	1
Metabolism	31	0	31	1	inf	1
Degradation of the Extracellular Matrix	10	21	11	21	0.909	1
Phase I - Functionalization of Compounds	13	18	14	18	0.929	1
ECM Proteoglycans	7	24	8	24	0.875	1
Peroxisomal Lipid Metabolism	5	26	6	26	0.833	1
HDR Through MMEJ (alt-NHEJ)	4	27	4	28	1.037	1
Integrin Cell Surface Interactions	11	20	12	20	0.917	1
Collagen Formation	10	21	10	22	1.048	1
Metabolism of Steroids	12	19	12	20	1.053	1
Tables shows distribution of rare damaging variant carriers/non-carriers for each of the enriched Reactome pathways
Differences in carrier distribution have been tested using 2x2 Fisher exact test. Odds ratios and p -values of the Fisher test have been indicated in the Table. P < 0.05 has been considered as statistically significant

## Sheet: Table S5
Table S5. Differences in the composition of rare variants from enriched pathways between responder groups (SKAT-O analysis)
Pathway	Number of Genes	Number of Variants	SKAT-O p-value	Adj p-value
Metabolism of Lipids	46	86	0.00076	0.019
Fatty Acid Metabolism	22	26	0.01136	0.108
Metabolism	80	197	0.013	0.108
Phase I - Functionalization of Compounds	18	19	0.02158	0.134
Metabolism of Steroids	8	20	0.0431	0.208
Sphingolipid Metabolism	5	13	0.05	0.208
Extracellular Matrix Organization	49	52	0.0618	0.221
Ion Channel Transport	20	26	0.088	0.247
Interaction Between L1 and Ankyrins	8	9	0.096	0.247
Muscle Contraction	11	31	0.0989	0.247
Transport of Small Molecules	28	85	0.11	0.25
Degradation of the Extracellular Matrix	12	26	0.141	0.275
Recycling of Bile Acids and Salts	5	6	0.143	0.275
Integrin Cell Surface Interactions	14	17	0.246	0.433
Collagen Formation	8	22	0.26	0.433
Peroxisomal Lipid Metabolism	4	11	0.32	0.489
MET Activates PTK2 Signaling	10	11	0.404	0.489
MET Promotes Cell Motility	10	11	0.404	0.489
Collagen Biosynthesis and Modifying Enzymes	9	20	0.412	0.489
Assembly of Collagen Fibrils and Other Multimeric Structures	5	14	0.417	0.489
ECM Proteoglycans	9	18	0.4279	0.489
Melanin Biosynthesis	3	5	0.431	0.489
ABC-family Proteins Mediated Transport	13	16	0.53	0.576
Collagen Chain Trimerization	6	13	0.679	0.707
HDR Through MMEJ (alt-NHEJ)	6	7	0.769	0.769
Pathway - Name of the biological pathway as defined in Reactome.
Number of Genes - The count of genes included in the input set that are associated with the pathway.
Number of Variants - The total number of genetic variants mapped to the genes in the pathway.
SKAT-O p-value - Significance value from the SKAT-O test assessing the association between variants in the pathway and the response to VDZ (optimal/suboptimal); SKAT-O model was adjusted for age and sex.
Adj p-value - P-values adjusted for multiple testing using Benjamini-Hochberg false discovery rate (FDR) procedure, using FDR threshold of 0.05

## Sheet: Table S6
Table S6. Candidate genes linked to suboptimal vedolizumab response (enrichment and carrier burden analysis)
Gene	Consequence	rsID	REF	ALT	Pathway	Gene related to IBD	PMID	No of the reference in the list
CLCN6	missense variant	rs202066883	C	G	Ion Channel Transport
CLCA4	missense variant	rs896197927	T	C	Ion Channel Transport	yes	19711126	29
ATP1A4	missense variant	rs138774641	C	A	Ion Channel Transport
ATP1A4	missense variant	rs779267926	G	T	Ion Channel Transport
ATP8A2	missense variant	rs753899800	C	T	Ion Channel Transport	possible	38382846	30
ATP11A	missense variant	rs375646109	C	T	Ion Channel Transport	possible	27628304	31
ATP11B	missense variant	rs149206980	T	C	Ion Channel Transport	yes	38741190	28
ATP13A5	stop gained	rs74437357	G	A	Ion Channel Transport
ATP2C2	missense variant	rs201032275	G	C	Ion Channel Transport
TRPV5	missense variant	rs1018595696	A	C	Ion Channel Transport	yes	32455137	33
TRPA1	missense variant	rs201119954	G	A	Ion Channel Transport	yes	31892361	34
TRPA1	missense variant	rs374703953	G	T	Ion Channel Transport	yes	31892361	34
TRPM2	missense variant	rs143426189	G	A	Ion Channel Transport	yes	38081680, 23615072, 27616276, 39596193	35, 36, 37, 38
STOM	missense variant	rs1048679122	A	G	Ion Channel Transport		38185615	39
BEST3	frameshift variant	rs566733141	GT	G	Ion Channel Transport
RYR1	splice donor variant	rs794726982	GTCAGTGGGGTTTGTGGCGCCCTCCC	G	Ion Channel Transport
RYR3	missense variant	rs762840378	C	T	Ion Channel Transport
ABCA4	missense variant	rs138157885	G	A	ABC-family Proteins Mediated Transport
ABCA5	missense variant	rs147646493	T	C	ABC-family Proteins Mediated Transport	yes, CRC	35783152. https://doi.org/10.1101/2023.06.01.543204	41, 40
ABCA9	missense variant	rs375200231	G	A	ABC-family Proteins Mediated Transport
ABCA12	missense variant	rs761888408	A	G	ABC-family Proteins Mediated Transport	yes	22488912, 32322884	42, 43
ABCB4	missense variant	rs145811290	G	A	ABC-family Proteins Mediated Transport	IBD and PSC	37940453	44
ABCB5	stop gained	rs746177833	C	T	ABC-family Proteins Mediated Transport		35783152	41
ABCB6	missense variant	rs201713868	A	G	ABC-family Proteins Mediated Transport	IBD and PSC	DOI: 10.33612/diss.96888808	45
ABCC1	stop gained	rs760898018	C	T	ABC-family Proteins Mediated Transport	yes	22866923, 39808251	46, 47
ABCC2	stop gained	rs780765144	C	T	ABC-family Proteins Mediated Transport	yes	15236169	48
ABCC3	frameshift variant	rs770034967	T	TGCCCTGCATCTACCTGTGGGTC	ABC-family Proteins Mediated Transport	yes	15236169, 35872023	48, 49
CFTR	missense variant	rs1800120	G	T	ABC-family Proteins Mediated Transport	yes	39677473, https://doi.org/10.1097/01.MIB.0000480315.51564.7e	50, 51
PSMD13	missense variant	rs201506453	C	G	ABC-family Proteins Mediated Transport		37257570	52
ABCB11	missense variant	rs200148505	G	T	Recycling of Bile Acids and Salts	yes	29593342, 39767816, 35185922	53, 54, 55
ABCC3	frameshift variant	rs770034967	T	TGCCCTGCATCTACCTGTGGGTC	Recycling of Bile Acids and Salts	yes	15236169, 35872023	48, 49
SLC51A	missense variant	rs758803413	T	C	Recycling of Bile Acids and Salts	yes	35872023, 30085215, t doi: https://doi.org/10.1101/2022.07.27.501664	49, 56, 57
SLCO1B3	frameshift variant	rs558592800	T	TAATTG	Recycling of Bile Acids and Salts	yes	33116744	59
SLC10A2	stop gained	rs71640247	C	T	Recycling of Bile Acids and Salts	yes	7592981	59
SPTA1	missense variant	rs756076188	C	G	Interaction between L1 and Ankyrins
NFASC	missense variant	rs757100401	T	C	Interaction between L1 and Ankyrins	yes	doi: https://doi.org/10.1101/2024.05.13.593901	60
NFASC	missense variant	rs747420515	C	T	Interaction between L1 and Ankyrins	yes	doi: https://doi.org/10.1101/2024.05.13.593901	60
SCN7A	stop gained	rs35213258	A	T	Interaction between L1 and Ankyrins
SCN9A	missense variant	rs202110802	A	G	Interaction between L1 and Ankyrins	yes	31627210	61
SCN10A	missense variant	rs140288103	A	T	Interaction between L1 and Ankyrins	yes	30538988	62
SCN11A	missense variant	rs141686175	A	G	Interaction between L1 and Ankyrins		35711274, 37186898	63, 64
SCN2B	missense variant	rs587777023	T	C	Interaction between L1 and Ankyrins		37007011	65
List of rare damaging variants in genes involved in the enriched Reactome pathways, including their genomic consequence, rsID, reference (REF) and alternative (ALT) alleles, known association with IBD, supporting literature (PMID), and reference number in the manuscript reference list.

## Sheet: Table S7
Table S7. Candidate genes linked to suboptimal vedolizumab response (SKAT-O analysis)
Gene	Consequence	rsID	REF	ALT	Pathway	Gene associated to IBD	PMID	No of the reference in the list
ACOT11	missense_variant	rs192781341	G	A	Metabolism of Lipids
HSD3B2	missense_variant	rs80358219	G	A	Metabolism of Lipids	yes	35805947	67
SMPD4	missense_variant	rs746017920	G	A	Metabolism of Lipids	possible	38582300	68
PLA2R1	missense_variant	rs201298205	C	A	Metabolism of Lipids	yes	26192919	69
ABCB11	missense_variant	rs200148505	G	T	Metabolism of Lipids	possible	37515676	70
ORMDL1	missense_variant	rs774962765	C	T	Metabolism of Lipids	yes	https://doi.org/10.1093/ecco-jcc/jjae190.0384, 39619146	71, 72
ACADL	frameshift_variant	rs549315531	GGT	G	Metabolism of Lipids
NEU4	missense_variant	rs371399393	A	G	Metabolism of Lipids	yes	37495756, 35479093	73, 74
ACAD11	stop_gained	rs753836523	G	A	Metabolism of Lipids
EHHADH	missense_variant	rs375620569	G	A	Metabolism of Lipids	yes	https://doi.org/10.1093/ecco-jcc/jjae190.0270	75
SLC51A	missense_variant	rs758803413	T	C	Metabolism of Lipids	yes	35169646	76
GPAT3	frameshift_variant	rs760641811	GA	G	Metabolism of Lipids	possible	26644473	77
HSD17B13	stop_gained	rs142648167	G	C	Metabolism of Lipids	possible, associated with NAFLD	35071330	78
HSD17B13	missense_variant	rs547498403	C	T	Metabolism of Lipids	possible, associated with NAFLD	35071330	78
STARD4	missense_variant	rs146729717	C	T	Metabolism of Lipids
ACOT13	missense_variant	rs142012282	C	T	Metabolism of Lipids
SMPD2	missense_variant	rs575016330	G	A	Metabolism of Lipids
CD36	frameshift_variant	rs1322692561	GTT	G	Metabolism of Lipids	yes	39524404, 38233383, 28066800	79, 80, 81
CD36	frameshift_variant	rs1204261625	C	CAA	Metabolism of Lipids	yes	39524404, 38233383, 28066800	79, 80, 81
CD36	missense_variant	rs1259022577	T	A	Metabolism of Lipids	yes	39524404, 38233383, 28066800	79, 80, 81
CD36	missense_variant	rs1463388933	T	A	Metabolism of Lipids	yes	39524404, 38233383, 28066800	79, 80, 81
CD36	frameshift_variant	rs1187472887	T	TGCAAATA	Metabolism of Lipids	yes	39524404, 38233383, 28066800	79, 80, 81
CROT	missense_variant	rs141391571	G	A	Metabolism of Lipids
CROT	missense_variant	rs200126219	C	T	Metabolism of Lipids
ABCB4	missense_variant	rs145811290	G	A	Metabolism of Lipids	PSC, possible with IBD	37940453	44
PIK3CG	missense_variant	rs771090910	T	G	Metabolism of Lipids	yes	35275975, 31554793, 20004201, 33942546	82, 83, 84, 85
CYP11B2	missense_variant	rs121912978	G	A	Metabolism of Lipids
CUBN	missense_variant	rs201720797	C	T	Metabolism of Lipids
ASAH2	stop_gained	rs116049719	G	A	Metabolism of Lipids	possible	22940715	86
SEC24C	missense_variant	rs375307989	T	A	Metabolism of Lipids	yes	33822017, 28067908	87, 88
OSBP	missense_variant	rs149764564	C	T	Metabolism of Lipids	possible, unresolved inflammation	39361877	89
ALDH3B2	stop_gained	rs148583661	G	T	Metabolism of Lipids	possible	26080709	90
SLCO1B3	frameshift_variant	rs558592800	T	TAATTG	Metabolism of Lipids
CERS5	missense_variant	rs146787766	C	A	Metabolism of Lipids	possible	32630271, 38398179	91, 92
SLC10A2	stop_gained	rs71640247	C	T	Metabolism of Lipids	yes	14684580, 33035828	93, 94
SLC27A2	missense_variant	rs747341671	A	G	Metabolism of Lipids	CRC, IBD	37041476, 37033178	95, 96
CREBBP	missense_variant	rs778610355	T	A	Metabolism of Lipids
ABCC1	stop_gained	rs760898018	C	T	Metabolism of Lipids	yes	38368394, 22866923	66, 46
NUDT7	stop_gained	rs202017719	C	T	Metabolism of Lipids	yes, possible	35212366, 34521888	97, 98
NCOR1	missense_variant	rs763924640	G	A	Metabolism of Lipids	yes	32044398, PMC10872007, https://doi.org/10.1096/fasebj.2020.34.s1.04579	99, 100, 101
ABCC3	frameshift_variant	rs770034967	T	TGCCCTGCATCTACCTGTGGGTC	Metabolism of Lipids	yes	15236169, 35872023	48, 49
B4GALT6	missense_variant	rs369396189	G	T	Metabolism of Lipids	possible	22333949	102
CYP4F2	missense_variant	rs372270252	C	A	Metabolism of Lipids	possible, IBD and celiac	21187935, 16835590	99, 100
PLA2G4C	frameshift_variant	rs11564598	TG	T	Metabolism of Lipids	CRC	26364726	105
SPTLC3	missense_variant	rs768595034	A	T	Metabolism of Lipids	possible	29415989	106
CYP24A1	missense_variant	rs114368325	G	A	Metabolism of Lipids	associated with VDZ response in IBD	39685734	107
LIPI	missense_variant	rs61740029	A	G	Metabolism of Lipids
LIPI	missense_variant	rs142855575	A	G	Metabolism of Lipids
LIPI	missense_variant	rs11909217	C	T	Metabolism of Lipids
CYP2D6	frameshift_variant	rs35742686	CT	C	Metabolism of Lipids
CYP2D6	frameshift_variant	rs5030655	CA	C	Metabolism of Lipids
List of rare damaging variants in genes involved in the enriched Reactome pathways, including their genomic consequence, rsID, reference (REF) and alternative (ALT) alleles, known association with IBD, supporting literature (PMID), and reference number in the manuscript reference list.
